# Supplementary material for: Aerobic Biostabilization of the Organic Fraction of Municipal Solid Waste—Monitoring Hot and Cold Spots in the Reactor as a Novel Tool for Process Optimization
Source: Materials (Basel). 2022 May 4;15(9):3300. doi: 10.3390/ma15093300 (PMC9104568; doi:10.3390/ma15093300)
Supplement: Supplementary file 1 [file materials-15-03300-s001.zip]

Archive with 1 entries (1 files):
- materials-1693158-supplementary.pdf
